# Supplementary material for: PTPN22 Is a Critical Regulator of Fcγ Receptor–Mediated Neutrophil Activation
Source: J Immunol. 2016 Nov 2;197(12):4771–9. doi: 10.4049/jimmunol.1600604 (PMC5136470; doi:10.4049/jimmunol.1600604)
Supplement: Data Supplement [file JI_1600604.zip]

Archive with 2 entries (2 files):
- JI_1600604_Supplemental_Figures_1.pdf
- manifest.xml
